# Supplementary material for: Reactivity of Antibodies Immobilized on Gold Nanoparticles: Fluorescence Quenching Study
Source: Molecules. 2026 Jan 4;31(1):183. doi: 10.3390/molecules31010183 (PMC12787391; doi:10.3390/molecules31010183)
Supplement: Supplementary file 1 [file molecules-31-00183-s001.zip]

Archive with 1 entries (1 files):
- molecules-4005151-supplementary.pdf
